# Supplementary material for: Cytokines, chemokines and growth factors profile in human aqueous humor in idiopathic uveitis
Source: PLoS One. 2022 Jan 21;17(1):e0254972. doi: 10.1371/journal.pone.0254972 (PMC8782285; doi:10.1371/journal.pone.0254972)
Supplement: S1 Data — (XLSX) [file pone.0254972.s001.xlsx]

## Sheet: CTL
	KOIIS	AMAJA	BENTA	KACBE	FOFMA	BARAN	DAMMA	SOUDA	LEJJE	DEBJE	MICJE	LIEAN	MALCH	PERFR	KRISA	TISST	LECMA	ROLCH	CHEHA	ORAAB	HAMCY	VINJE	TRULI	DENMA	HEUGE	BAPMU	BAPMA	SIMMA
IL-1b	0	0	0	0	0	0	0	0	0	0	0	0	0	0	0	0	0	0	0	1.10109	1.55474	0	1.14185	0.858852	1.30592	1.996	1.63834
IL-1ra	0	52.7882	0	0	0	152.094	0	0	40.9856	73.9183	0	447.535	0	0	0	0	4.2811	132.622	70.4447	52.9293	23.5684	0	0.828358	0.828358	15.4705	75.6727	141.035
IL-2	0	0	0	0	1.62868	0	0	0	0	0	0	0	0	0	0	0	0	0	0	3.63156	2.28371	0	0	0	1.30321	7.05171	0
IL-4	0	0	0	0	0.406781	0	0.768059	1.61391	0.590055	0	0	0	0	1.11346	0	0.590055	0.590055	0	0	0	0	0	0	0	0.388938	0	0
IL-5	0	0	0	0	0	0	0	0	0	0	0	0	0	0	0	0	0	0	0	0	0	0	0	0	0	0	0
IL-6	31.2147	3.19609	1.27701	0.428935	343.842	5.63486	3.3465	2.5978	157.569	19.8862	6.09854	0.225367	3.19609	6.64163	135.061	31.2147	2.00574	0.990197	107.647	309.575	149.908	16.6992	0.624306	20.2337	50.7003	17.8507	1.03229
IL-7	3.86502	7.63398	0	0	8.55527	74.0526	1.89295	3.86502	13.0842	54.989	0.854923	1.89295	0	0	3.86502	3.86502	19.2801	3.86502	0	34.0047	30.4184	35.7909	35.7909	26.8115	46.4248	55.2894	32.214
IL-8	2.10178	2.31869	0	0.762618	3.89197	2.10178	8.86456	1.26043	3.54774	2.42799	2.42799	0.859954	1.26043	6.38464	4.70777	2.75901	1.78097	1.46631	0	6.3399	9.97324	8.49009	3.67227	3.3362	10.6314	90.5394	10.9602
IL-9	0.141181	0	0	0	0.441293	3.31438	0.239893	0	0	2.33895	0	0	0	1.37778	0	0	2.01667	0	0	0	1.7104	0	0	0	0	3.81274	0
IL-10	1.13589	0	0	0	2.65015	0	0.392289	3.26177	1.88987	0	0	0	0	2.95562	0.98611	0	0	0	0	1.08351	5.29148	6.65292	0.351841	0.351841	5.96945	1.99584	2.32882
IL-12(p70)	1.81348	4.37339	2.17518	5.47541	6.32456	13.3234	2.17518	7.48346	5.75643	13.0043	1.01286	1.81348	1.23449	8.3708	6.46782	1.12288	5.47541	0	0	3.2997	13.5728	0.170681	0	0	11.6418	6.66548	0
IL-13	0	0	0.0985412	0	0.0985412	4.24022	0	0	0.193799	5.88374	0	0	0	0.643165	0	0	2.23695	0	0	0.969875	1.29095	1.15248	1.0153	0.65696	1.29095	2.12372	0.526078
IL-15	2.13321	0	0.160226	0	7.41186	0	0	0.772515	0	0	0	0	0.0546021	1.70211	0	0	0	0	0	14.2327	14.597	11.9916	9.70746	12.1643	11.6484	22.2201	0
IL-17	0	0	0	0	0	0	0	0	0	0	0	0	0	0	0	0	0	0	0	0	8.12723	0.383208	0	0	0	9.76384	0
																				0	0	0	0	0	0		0
IL-23																				0	0	0	0	0	0		0
Eotaxin	0	0	0	0	0	0	0	0	0	0	0	0	0	0	0	0	0	0	0	0	0	0	0	0	0	0	0
FGF basic	0	0	0	0	0	0	0	0	0	0	0	0	0	0	0	0	0	0	0	0	5.19743	0	0	0	0	4.19826	0
G-CSF	1.17449	1.89102	1.89102	1.89102	4.05758	5.87472	5.51066	0.640513	1.35322	4.42033	0	0.112713	1.17449	1.71152	4.78345	0	3.51421	0.112713	0.463564	0	0	0	0	0	0	0	0
GM-CSF	0	0	0	0	0	0	0	0	0	0	0	0	0	0	1.59213	0	0	0	0	0	2.39488	0	0	0	0	0	0
IFN-g	0	0	0	0	0	0	0	0	0	0	0	0	0	0	0	0	0	0	0	7.54577	15.0555	9.4285	0	3.76365	11.3073	5.41024	0
IP-10	106.894	48.473	0	4.59561	300.118	823.897	1437.29	119.694	309.542	942.115	183.865	178.357	1230.07	149.948	213.315	266.423	648.263	116.538	30.0237	208.68	284.728	478.094	318.905	425.208	960.237	406.917	491.107
MCP-1(MCAF)	60.976	80.7777	0	0	70.0651	133.807	0	115.668	96.6111	59.6548	36.7526	0	0	53.2897	93.9122	182.396	14.8682	0	0	50.0687	63.7009	130.534	8.21642	58.9961	188.043	115.472	12.6953
MIP-1a	0	0	0	0	0	5.50065	0	0	0	3.10832	0	0	0	0	0	0	0	0	0	0	0	0	0	0	0	1.98851	0
PDGF-bb	26.6482	20.4159	0	0	14.824	2.18143	40.9138	12.0866	2.63629	20.9044	9.83913	1.68616	0	32.2161	11.497	2.33679	17.3251	0	0	0	0	0	0	0	0	0	0
MIP-1b	0	0	0	0	0	59.9828	0	0	0	50.586	0	0	0	0	0	0	4.26767	0	0	7.1759	10.9068	18.0414	0.135647	5.17703	8.58581	84.4117	27.0723
RANTES	0	0	0	0	19.6357	0	0	0	0	0	0	0	0	0	0	0	0	0	0	0	0	0	0	0	0	0	0
TNF-a	0	0	1.07894	0	0	11.0338	0	0	0	2.34457	0	0	0.438349	0	0	0	3.59956	0	0	0	0	0	0	0	0	0	0
VEGF	4	9.31194	0	0	38.9612	0	0	21.8639	0	0	0	0	0	10.0293	0	0	0	0	0	27.5543	64.2922	40.3479	17.1993	19.4057	56.9752	46.2523	26.8777
TGF Beta	*118.17		*56.30	*69.70			*26.35	*34.42		292.52	*76.15	*112.43			*123.83	*123.83	*100.72	*76.15	*34.42	*172.32	*17.58		*56.30	*106.62			*151.27	*76.15
			?
	CTL HEMOLYSES		OOR <
	0	52.7882	0	0	0	0	0	40.9856	73.9183	0	0	0	0	0	4.2811	132.622	70.4447	52.9293	23.5684	0	0.828358	0.828358	15.4705	75.6727	141.035

## Sheet: BEHCET
	PERCR	BREAL	MOHAN	KHAWA	ELSSH
IL-1b	0.446958	0	48.1087	48.5832	35.8759
IL-1ra	138.372	26.4905	2168.2	1053.54	461.778
IL-2	0	0	0	0	15.7349
IL-4	0	0	30.3175	53.2657	56.6632
IL-5	0	0	0	0	6.86759
IL-6	959.23	75.4802	62144.9	195579	319678
IL-7	4.77156	0	1780.44	3014.9	197.047
IL-8	60.2907	13.7563	309.242	422.534	8730.34
IL-9	0	0	57.0765	153.921	55.6761
IL-10	0	0	10.7144	0	18.8768
IL-12(p70)	10.7321	1.99194	72.7523	37.1882	55.3409
IL-13	0	0	14.9898	36.0742	7.03344
IL-15	0	0	0	0	19.4474
IL-17	0	0	0	47.1753	96.6605
					0
					0
Eotaxin	0	0	99.3477	243.549	477.39
FGF basic	0	0	0	0	13.0361
G-CSF	87.7816	4.19342	14923.7	66819.6	21098.5
GM-CSF	0	0	0	0	0
IFN-g	3.70339	0	1149.54	1737.68	2551.65
IP-10	53058.8	15008.6	756329	748379	343834
MCP-1(MCAF)	483.02	0	504.603	736.38	3959.7
MIP-1a	0	0	16.5481	20.9252	7.57279
PDGF-bb	0	0	228.921	400.878	363.807
MIP-1b	26.9791	1.15847	36.8535	28.5586	78.9737
RANTES	0	0	0	61.2467	32.6788
TNF-a	0	0	388.077	614.363	196.629
VEGF	7.24813	0	237.876	33.4444	1287.91
					NEURO BEHCET

## Sheet: SARCOIDOSE
	LUDGH	DEHHE	LABPA	ACHOU	GRUCH	PUJSO	JABSA	GEFRA	ELMMO	KEMDJ	MORMI	SAIDO	LENMA	DIAYO	QUAGE
IL-1b	3.6807	0	0.59897	0.951651	0.152763	22.2001	0	4.86276	0.647303	0.546823	0	0	0.74196	0.455159	0
IL-1ra	139.095	0	96.8462	57.6351	26.4905	706.847	4.73921	110.35	94.7055	16.0354	37.9482	0	90.8172	92.0233	46.0629
IL-2	0	0	0	0	0	0	0	0	0	0	0	0	3.33182	0	0
IL-4	0	0	0	0	0	20.9575	0	1.58856	0	0	0	0	0	0	0
IL-5	0	0	7.19533	0	0	0	0	0	0	0	0	0	6.20094	5.16829	4.08546
IL-6	242.113	14.6513	138.612	581.977	17.0869	35532.4	28.4562	8021.53	161.267	101.701	204.883	0	379.676	1109.83	57.5924
IL-7	934.366	0	45.928	34.9987	0	1381.35	0	102.432	0	0	0	0	0	59.272	9.94653
IL-8	43.9787	13.7563	27.2641	56.7483	19.344	2086.06	10.5599	87.3957	114.701	43.7182	114.34	0	265.157	273.472	32.1269
IL-9	107.239	0	7.47639	0	0	45.8403	0	0.725705	0	0	0	0	23.4876	20.7793	4.00919
IL-10	0	0	10.8185	0	0	66.0063	0	0	0	0	0	0	14.2346	16.0621	13.56
IL-12(p70)	84.6634	0	10.6386	11.1044	19.8976	207.348	5.51354	6.49643	15.7672	0	8.96069	25.6823	9.91103	57.6586	24.968
IL-13	37.6921	0	2.00651	0	0	22.4106	0	3.89599	0	0	0	0	4.09696	2.23188	0.763831
IL-15	0	0	0	0	0.368923	58.1168	0.261019	4.36333	2.0771	0	0	0	3.2542	0	0.282627
IL-17	0	0		0	0	0	0	0	0	0	0	0	0	0	0
													0	0	0
			0										0	4.91832	9.38441
Eotaxin	0	0	39.2198	0	7.6943	88.8742	0	50.3345	0	0	15.4083	0	50.9731	50.9731	20.9649
FGF basic	0	0	0	0	0	0	0	0	0	0	0	0	0	0	0
G-CSF	110.249	4.19342	46.4323	29.7474	6.52506	5960.14	3.56047	344.453	24.1157	5.84229	23.0641	6.11564	100.791	220.896	2.39911
GM-CSF	0	0	0	0	0	0	0	0	0	0	0	0	0	0	0
IFN-g	3.70339	0	0	22.9504	3.70339	906.019	0	261.328	0	3.70339	0	0	0	0	0
IP-10	15421	4406.51	6190.37	49963.1	15816.1	373638	1126.14	132375	48848.4	47774.8	30295.2	11324.8	234413	3601.46	5375.61
MCP-1(MCAF)	176.111	0	118.673	96.6994	19.7141	7716.36	0	1531.34	1150.84	492.189	772.812	22.3283	727.339	2213.87	84.4839
MIP-1a	19.0152	0	0.611888	0	0	14.8796	0	6.25126	0	0	4.00191	0	5.29315	2.35901	1.65103
PDGF-bb	407.847	0	0	0	0	161.337	0	14.8231	0	0	0	0	0	0	0
MIP-1b	48.484	8.60918	26.0594	57.2843	19.7484	69.2411	36.5972	67.4233	78.751	25.9212	91.0777	24.7677	89.1631	82.9774	22.9153
RANTES	0	0	0	0	0	0	0	0	0	0	0	0	0	0	0
TNF-a	18.2781	0	4.43946	4.75655	0	278.33	0	73.0997	0	0	0	0	11.7383	7.21579	4.43946
VEGF	3.79425	0	77.9946	0	0	1664.88	0	0	27.1536	0	3.46071	0	91.5792	1936.48	569.48

## Sheet: IDIO
	AABBO	COTNI	GUEYV	JAIMA	GABWA	TAMAL	EZZFA	MERJE	MAHTH	PAUGA	BROOP	HOZLA	SHASA	DEMMA	TIAJE	MARSU	HAMKA	GUIJU	GOULO	HANJE	COSYA	WAGAM	GUIOL	BOIAL	FURBR	ROBKA	NEIDA	HADKH	SICFR	ENDCA	FLOJO	CODAU	BRIJE	HARDE	LALMO	IJASA	LECHE	LABPA	ROULA	ANDAL	JOSLE	MESMA	GANSU	LAGAN	MOQFE	LARNA	HODCE	MARMA	DASLU
IL-1b	0	0	0	0	0	0	0	0	0	0.146979	0	0	0	0	0	0	0	0	0.89596	15.7172	0	0	0	0	19.0396	0	0.455159	0.163646	0.163646	0.455159	0.163646	0.455159	1.02609	0.0130742	0.884298	0	0.455159	0.59897	1.02609	5.17171	7.61255				0.0580022	0.455159	0.0892513	0.0892513	1.93857
IL-1ra	0	12.9565	302.204	0	1077.14	0	0	48.0472	0	166.446	0	51.3627	0	61.1836	0	15.9765	6.65214	4.98824	419.765	355.332	0	0	68.9238	0	7503	0	53.9469	38.7741	30.254	283.791	33.9079	58.1876	33.9079	55.7648	46.6698	39.9897	449.895	96.8462	59.3987	454.055	358.298				258.449	92.6263	39.9897	62.4254	126.943
IL-2	0	0	0	0	0	0	0	0	0	0	0	0	0	0	0	0	0	0	0	0	0	0	0	0	0	0	1.75481	0	0	6.88972	3.17776	2.07788	0	0	21.8033	0	0	0	0	0	0				0	1.09086	0	0	4.54398
IL-4	0	0	0	0	0	0	0	0.587772	0	0.779919	0	0	0	0	0	0	0	0	0	26.1022	0	0	0	0	30.4979	0	0	0	0	0	0	0	0	0	0	0	0	0	0	0	0				0	0	0	0	2.09943
IL-5	0	0	0	0	0	0	0	0	0	0	0	0	0	0	0	0	0	0	0	17.2453	0	0	0	0	9.6178	0	5.51737	5.51737	6.20094	6.86759	6.86759	4.81371	5.51737	4.81371	6.86759	6.20094	4.81371	7.19533	6.20094	5.51737	4.45301				0	7.84083	5.16829	4.08546	6.20094
IL-6	11.0769	868.287	62.821	660.162	298.795	26.0715	0	170.148	42.9339	1494.5	13.8172	302.3	403.799	511.155	0	0	165.797	78.0658	823.933	94449.3	0	0	43.9694	0	101748	4.82359	0	120.459	2.21515	12.8532	9.07486	8.81977	14.8384	16.0706	12.6038	354.438	1.93485	138.612	1954.67	4183.51	8142.43				45.8706	101.515	629.603	299.426	6786.11
IL-7	300.719	75.1005	0	71.7106	0	60.7654	0	0	0	9.78928	0	204.392	0	119.464	0	0	0	0	549.254	0	0	0	0	0	196.311	0	0	26.6741	0	13.003	0	0	36.5697	15.9149	3.00128	86.3019	0	45.928	0	0	0				0	18.7189	0	18.7189	41.3043
IL-8	0	22.2306	8.49595	91.3721	205.051	23.2283	0	48.0439	17.6062	87.8619	3.10738	20.6535	39.4274	28.1576	0	0	7.04349	1.58714	159.06	258.956	0	0	28.7155	0	1305.42	0	2.12319	43.537	3.17303	6.26236	5.64968	1.05412	8.69507	3.17303	16.0785	112.917	3.17303	27.2641	70.0108	541.07	168.199				15.0698	81.088	135.776	27.6539	123.012
IL-9	20.0771	0	0	0	0	0	0	0	0	9.16037	0	6.21207	0	8.79716	0	0	0	0	7.03731	10.362	0	0	0	0	80.9747	0	4.95337	6.62916	3.19298	8.20687	4.95337	4.36195	6.74984	2.73155	24.3943	10.4191	3.19298	7.47639	4.59802	27.5172	2.84653				0	17.3263	8.20687	2.27442	11.0385
IL-10	0	0	0	0	0	0	0	0	0	0	0	0	0	0	0	0	0	0	0	0	0	0	0	0	94.9682	0	10.9259	7.99785	10.0723	11.2493	10.7113	11.0335	11.9013	11.3575	27.3944	8.61077	12.6703	10.8185	10.6043	30.6168	7.19411				0	10.1783	8.61077	7.59401	13.8965
IL-12(p70)	45.2265	32.6303	12.8173	20.7647	14.8195	18.4993	11.2771	11.4159	23.3793	27.1487	10.1768	23.8456	24.3133	28.4242	12.535	14.9643	11.0004	15.3997	31.8338	41.2961	17.1601	10.4503	14.3867	10.8625	133.324	21.2225	12.6033	11.1265	11.1265	16.3714	10.3955	9.66971	19.1945	10.153	20.4926	5.44664	9.91103	10.6386	10.153	6.5941	5.44664				4.87809	10.3955	16.1171	4.32365	20.4926
IL-13	45.3397	9.87039	0	6.56666	27.58	7.771	0	1.88318	0	9.72594	0	23.081	0.922854	8.99946	0	0	0	0	52.8934	6.00474	0	0	0	0	16.2445	0	0	0	0	1.29188	0	0	0	0	1.77553	4.67519	0	2.00651	2.66879	3.09074	4.48424				0	3.90038	0	0	2.66879
IL-15	0	0	0	0	0	0	0	7.15432	0	0	0	0	0	0	0	0	0	0	0	0	0	0	0	0	14.9516	0	0	0	0.959359	1.95426	1.32729	0	0	0	36.4348	1.50829	0	0	0	0	0				0	0	0	0	5.92224
IL-17	0	0	0	0	0	0	0	0	0	0	0	0	0	0	0	0	0	0	0	40.2895	0	0	0	0	82.762	0	10.3257	0	3.99361	3.16128	14.8668	11.8535	4.81289	11.8535	71.0608	0	8.78049	0	0	0	0				0	3.99361	0	0	12.6118
IL-21	NR	NR	51.5647	115.585	28.5259	156.049	0	NR	NR	NR	NR	NR	NR	28.5259	0	28.5259	NR	382.493	73.5256	28.5259	28.5259	28.5259	28.5259	28.5259	NR	NR	0	0	0	0	0	0	0	0	0	0	0	0	0	0	0	115.585	28.5259	51.5647		0	0	0	0
IL-23	NR	NR	0	0	0	0	0	NR	NR	NR	NR	NR	NR	0	0	0	NR	130.144	0	0	0	0	0	187.343	NR	NR	4.91832	0	13.4873	0	4.91832	4.91832	13.4873	0	13.4873	0	14.755	4.91832	21.116	0	13.4873	0	0	0		13.4873	0	0	0
Eotaxin	0	10.3771	0	15.4083	20.1743	10.3771	0	23.6261	17.818	29.2029	0	17.818	12.9338	24.7577	12.9338	0	9.05957	1.69731	81.096	275.662	4.87287	7.70918	0	10.3771	346.203	1.69731	0	15.4864	0	47.1783	0	35.0117	50.9731	0	135.484	96.8112	50.9731	39.2198	184.551	43.2669	90.8391				0	0	0	0	87.7983
FGF basic	107.615	0	0	0	0	0	0	0	0	0	0	26.4477	0	20.5751	3.06942	0	0	0	13.8675	22.0681	0	6.02005	0	0	30.0015	0	0	0	0	0	0	0	0	0	22.3049	0	0	0	0	0	0				0	0	0	0	0
G-CSF	46.7372	79.2256	0.0498003	7.10131	361.182	6.89811	0	12.2297	6.29443	114.743	0	13.5766	17.7449	70.2588	1.55053	0	3.97975	0.150612	276.355	28544.5	0.653534	1.23824	3.97975	0.388011	25985.5	0.653534	3.69885	112.855	5.45335	8.11662	11.7087	3.69885	5.45335	3.69885	12.6125	46.9029	3.69885	46.4323	506.623	926.123	2293.65				3.56047	22.2016	9.90773	130.782	922.517
GM-CSF	12.2064	0	0	0	0	0	0	0	0.148363	0	0	0	0	0	1.61866	0	0	0	0	0	0	0	0	0	13.404	0	12.0526	0	7.6379	0	7.12317	4.43972	0	0	79.8983	0	0	0	0	0	0				0	0	0	0	0
IFN-g	0	0	0	0	0	0	0	8.45668	0	73.122	0	0	0	0	0	0	0	0	0	1432.22	0	0	0	0	10089.1	0	0	0	0	0	0	0	0	0	0	0	0	0	0	0	0				0	0	0	0	0
IP-10	325.609	7044.66	1213.21	14474.1	15288	2832.89	201.315	0	4878.05	28126.5	8592.57	8946.37	11253.6	3779.2	87.5473	117.556	5636.89	2072.34	27175.1	17788.1	592.981	0	36414.4	246.977	0	2382.13	1844.49	1179.91	0	13358.7	1208.09	4441.97	1460.21	1051.66	175.756	45235.4	175.756	6190.37	67705.9	67468.5	39143.9				17521.8	16395.4	61505.3	2183.67	899.043
MCP-1(MCAF)	135.695	212.927	165.943	347.513	211.116	232.868	28.8166	2634.42	234.005	280.503	158.358	184.809	307.97	950.663	56.3806	65.0014	375.289	94.8087	585.435	463.004	54.3947	0	1119.44	11.4605	1721.76	315.817	26.2346	37.559	34.0427	115.514	17.8143	29.4761	116.987	64.4484	73.5914	640.876	51.3855	118.673	381.598	1553.22	125.229				112.458	127.777	319.366	183.565	367.954
MIP-1a	3.25322	2.4539	0	2.02964	5.09374	0.814498	0	5.75204	0	1.52269	0	2.64655	1.37411	5.1531	0	0	0	0	5.95025	6.87178	0	0	3.37282	0	13.8321	0	1.20939	0	2.02536	2.02536	1.20939	2.19631	1.20939	2.35901	2.94872	1.20939	1.20939	0.611888	2.66443	20.7846	2.66443				0	2.02536	0	0	3.21637
PDGF-bb	485.5	89.792	0	0	0	5.20248	0	0	0	0	0	141.671	0	220.569	0	0	0	0	218.999	236.461	0	0	0	0	359.534	0	0	0	0	0	0	0	0	0	137.5	0	0	0	0	0	0				0	0	0	0	0
MIP-1b	0	24.1265	27.4204	29.9786	66.9612	40.8003	9.5487	230.875	23.126	43.4587	27.201	35.1548	46.8976	25.9197	12.7569	21.2786	19.5328	6.07152	77.3681	55.9868	1.45202	0	81.9532	11.8959	206.316	25.251	4.96766	45.0145	7.22607	25.3929	3.75489	3.18263	19.4955	20.5998	61.005	47.6107	11.1595	26.0594	25.2251	114.622	19.9586				4.33743	71.6159	38.2258	36.4221	35.5442
RANTES	0	0	0	0	0	0	0	0	0	0	0	0	0	0	0	0	0	0	0	16.2565	0	0	0	0	78.1585	0	0	0	0	38.245	4.56599	11.402	0	0	39.0013	0	0	0	0	0	0				0	0	0	0	0
TNF-a	0	5.732	0	0.364131	0	0	0	12.648	0	15.2108	0	1.28825	0	10.071	0	0	0	0	16.3977	229.853	0	0	0	0	271.85	0	0	0	5.3721	8.12895	4.43946	6.29713	6.29713	0	11.7383	0	4.43946	4.43946	11.7383	6.29713	33.4749				0	4.43946	4.43946	0.567456	24.0341
VEGF	26.8392	175.978	33.9218	67.4793	34.9841	64.311	21.1815	0	199.089	89.6701	0	42.7845	160.594	17.8853	33.6568	63.7374	23.4837	37.6543	10.414	289.137	79.1884	7.43627	45.7882	18.643	1680.88	148.841	92.9608	139.137	90.2017	175.169	52.8505	57.2189	201.393	66.8003	95.7361	11.5148	61.0164	77.9946	118.489	19.271	2.18553				0	77.9946	237.426	16.2724	297.007
TGF Beta																			OU BK?								*118.17	306.02			*88.65	*100.72	*118.17	*76.15	*34.42	319.36			5336.24	1444.09	3055.67					*112.43	847.01	371.42
																											NEIDA	HADKH		ENDCA	FLOJO	CODAU	BRIJE	HARDE	LALMO
																											0	0		0	0	0	0	0	0			0	0	0	0
																											4.91832	13.4873		0	4.91832	4.91832		0	13.4873			4.91832	21.116	0	13.4873
																																		SICFR
																																		30.254
																																		0
																																		0
																																		6.20094
																																		2.21515
																																		0
																																		3.17303
																																		3.19298
																																		10.0723
																																		11.1265
																																		0
																																		0.959359
																																		115.585
																																		173.688
																																		3.99361
																																		0
																																		0
																																		5.45335
																																		7.6379
																																		0
																																		0
																																		34.0427
																																		2.02536
																																		0
																																		7.22607
																																		0
																																		5.3721
																																		90.2017
[truncated: 6 more columns]

## Sheet: TOXO
	ALEEL	LAMCE	DELCA	MERMA	HURLE	KOHKU	SOUYE	FORJE	LEGJO	FONMA	GARMA
IL-1b	0	2.61762	1.36254	0.74831	0.347835	0.849776	47.1605	2.29988	0.884298	0.310246	0.163646
IL-1ra	43.2621	217.486	1448.03	78.4991	82.7109	134.761	3910.4	299.974	323.151	36.3418	35.7334
IL-2	0	0	0	0	0	0	24.3522	0	0	0	0.745738
IL-4	0	2.33668	0.406236	0	0	0	56.5249	4.5864	0	0	0
IL-5	0	0	0	0	0	0	0	0	4.81371	6.20094	4.08546
IL-6	5.34325	181.244	168.315	108.056	11.0417	243.41	112509	2695.63	549.906	36.6125	3.04337
IL-7	0	12.8315	0	0	0	112.13	1566.64	281.457	31.7029	9.94653	0
IL-8	8.10598	52.9719	173.047	23.2991	8.10598	35.0141	11481.9	122.771	297.899	6.87306	1.05412
IL-9	0	0	0	1.59853	0	0	214.852	24.3233	22.8411	6.14766	3.54152
IL-10	0	9.37513	0	0.647157	0	0	215.849	0	29.8374	9.86091	9.44071
IL-12(p70)	4.25983	0	3.66016	0.800948	5.51354	0	575.04	31.9774	43.3498	12.8513	10.8823
IL-13	0.0769438	0.0769438	0	3.53692	0	0	95.7881	10.4455	2.66879	1.77553	0
IL-15	0.565158	1.34303	0.00928828	8.73863	3.60201	0	132.182	1.99288	0	0	0
IL-17	0	0	0	0	0	0	196.823	0	0	0	3.99361
									0	0	0
									13.4873	0	0
Eotaxin	17.9835	28.5624	0	33.5911	4.345	0	233.49	69.5564	50.9731	0	0
FGF basic	0	0	0	0	0	0	20.2881	6.02005	0	22.7299	0
G-CSF	6.87093	33.7526	21.5841	15.8683	9.36683	11.9765	27288.8	564.472	142.45	8.11662	3.69885
GM-CSF	0	0	0	0	0	0	0	0	0	0	16.861
IFN-g	3.70339	222.999	122.596	53.1812	53.1812	41.2406	10157	604.247	0	0	0
IP-10	3138.76	304712	103622	56727	7137.84	72586.9	809113	0	174838	26395.6	2700.45
MCP-1(MCAF)	57.3698	1304.96	726.342	1012.18	0	63.2762	13688.1	2253.04	465.059	49.0812	17.1295
MIP-1a	0	1.96972	0	0	0	0	42.9151	5.94305	7.64891	1.65103	1.20939
PDGF-bb	0	0	0	0	0	0	682.886	139.498	0	0	0
MIP-1b	1.86693	85.5533	75.1516	88.4041	4.17843	77.5528	919.791	151.757	75.2402	12.9704	9.34336
RANTES	0	0	0	0	0	0	92.3381	0	0	0	0
TNF-a	0	42.7424	8.07852	8.07852	0	4.75655	703.406	42.8729	9.0373	0	1.57117
VEGF	7.24813	0	0	0	0	0	1743.56	60.8807	1062.78	67.4492	53.4703
									TOXOPLAS	TOXOPLAS
