# Supplementary material for: Cytokines, chemokines and growth factors profile in human aqueous humor in idiopathic uveitis
Source: PLoS One. 2022 Jan 21;17(1):e0254972. doi: 10.1371/journal.pone.0254972 (PMC8782285; doi:10.1371/journal.pone.0254972)
Supplement: S2 Data — (XLSX) [file pone.0254972.s002.xlsx]

## Sheet: CTL
	MERAL	TOMDR	THIHA	ROLCH	CHEAN	SUEJA	CHIHU	PARCO	ROUCA	KOIIS	LEVCL	KASJU	PARCO	BENTA	KACBE2	FOFMA	MICJE	LIEAN	BARAN	YOUMM	MALCH	PERFR	ROLCH	CHEHA	DEBGE	BASCA	KOIIS	AMAJA	VINJE	TRULI	HEUGE	NIGMA	PERFR	PONDE	ARCEL	MARCH	BACRA	LIGFR	LALMI	LALMI 2	HURFR	VUDMA	HIRRE	BIAMA	TISST	PELDE	PHIJA	ORAAB	HAMCY
IL-1b	3.66388	3.10204	2.19964	1.77269	1.47517	1.60253	4.57567	1.26344	1.94322	2.51898	2.29357	2.29357	2.11412	3.25146	2.39303	3.19215	3.13285	2.89582	2.95505	3.63735	2.18641	3.42949	2.8366	2.54077	2.62947	3.30936	3.52751	1.905	0	0	0	2.77903	0.804038	2.02139	1.85472	2.61257
IL-1ra	917.391	74.0282	80.9599	61.5839	58.8246	61.5839	142.448	58.8246	67.1093	88.9147	87.3112	71.4364	68.2988	155.234	137.027	94.5364	138.551	82.7115	104.693	102.356	67.5403	107.802	139.313	94.5364	100.015	77.1307	105.259	0	0	0	0	0	8.00684	79.5833	56.0552	79.5833
IL-2	45.4126	0	0	0	0	0	0	0	0	0	0	0	0	0	0	0	0	0	0	0	0	0	0	0	0	0	0	0	0	0	0	0	0	0	0	0
IL-4	8.04364	4.88166	7.86624	6.18941	6.13686	5.74064	6.11056	6.16314	7.38183	7.88127	3.26091	8.61823	7.35168	5.87343	5.04905	6.2757	6.56462	6.02041	5.91025	6.6364	3.78983	6.67222	4.3115	5.27674	5.08716	9.87385	9.76666	2.16373	1.594	1.66292	2.11028	1.45512	4.22204	7.9484	7.36663	8.57895
IL-5	43.8559	33.7796	38.2337	31.0544	32.9491	26.0225	17.8937	33.7796	33.9862	32.6833	36.5933	37.9421	34.9998	0	0	0	0	0	0	0	0	0	0	0	0	0	0	5.34384	2.74353	4.70448	4.49001	3.07591	15.7348	36.7693	21.3148	41.1056
IL-6	20.0771	0.236398	2.6757	0	1.08226	1.82504	0.447372	1.61265	1.40038	2.49734	1.08268	1.08268	2.49734	11.434	8.90999	11.0362	11.1025	10.0406	11.0362	12.2289	17.9708	12.3613	24.4788	11.8978	9.44237	0	0	5.42946	4.78258	4.8901	6.40707	9.16027	0	0	0	0
IL-7	21.0782	6.04601	7.02341	2.99456	7.50675	5.55126	2.45959	3.25827	5.0519	6.94207	5.17582	3.34238	2.06015	7.06189	2.91918	3.15357	4.94938	0	2.68188	6.64814	0	9.47527	23.9783	3.3853	5.59552	6.01576	6.78136	5.44164	8.59828	3.69669	6.15687	3.33569	1.91452	5.30051	3.64277	5.84253
IL-8	20.4263	12.1385	13.9663	11.9462	8.48788	8.008	7.14448	13.1003	9.64	14.0713	13.1789	13.2902	16.43	39.8651	29.3219	32.9693	30.004	28.6407	26.6021	35.9488	17.8736	36.8684	31.5988	32.7406	35.4896	16.6751	16.0416	14.3238	11.1823	12.6407	13.1999	27.9687	6.33111	11.2203	10.3799	11.2203
IL-9	60.1461	133.422	51.5574	50.9267	45.3808	33.4391	941.922	41.2274	43.3664	49.3113	46.4488	47.592	38.0952	13.5707	9.21865	9.60676	24.2134	7.56579	35.8199	10.6727	0	14.3415	10.2853	9.50976	6.98095	67.4597	62.3382	0	83.953	0	0	0	21.5422	54.5246	1044.07	62.7959
IL-10	254.091	92.1554	18.3368	9.13879	6.72776	9.8176	63.9932	1.88252	13.8184	14.8584	24.1169	9.98	3.87057	16.2374	0	0	14.4709	0	0	0	0	0	26.0938	0	0	9.09576	21.8629	3.03655	4.00352	2.33925	5.33423	2.68719	0	5.1297	15.5563	5.48641
IL-12(p70)	225.653	108.341	66.608	36.5636	24.59	38.0167	721.987	13.9438	28.7058	70.2807	93.0296	40.6281	14.2828	14.6261	10.644	0	15.5236	0	0	0	0	0	30.5481	0	0	26.0792	89.5094	18.224	37.1922	20.7491	42.2488	25.6827	32.174	32.3979	88.1072	25.6924
IL-13	26.6299	27.8803	7.92621	6.25833	3.91237	4.34476	51.9936	1.45576	6.57309	7.94336	19.973	4.22327	1.62391	4.75723	0	2.47088	3.41585	2.85517	1.66762	3.04398	0	2.85517	11.5791	11.9569	0	4.56828	8.48306	4.19606	2.97642	3.16542	4.47492	2.06973	2.99056	5.02435	8.16403	4.79912
IL-15	0	0	0	0	0	0	0	0	0	0	0	0	0	0	0	0	0	0	0	0	0	0	0	0	0	0	0	0	0	0	0	0	0	0	0	0
IL-17	202.631	187.485	76.1147	71.0048	47.5918	61.9931	1126.23	53.5896	75.2128	85.645	42.8833	73.1414	66.9106	39.0047	13.7158	27.7483	35.9372	14.4021	27.4067	24.3316	0	37.3007	22.964	0	11.3117	122.032	105.034	0	142.318	0	0	127.743	10.5412	50.7616	70.6774	127.054
IL-21											0.181575						0.181575	0	0.181575					0	9.33166	0	0	0	0.181575								0	0	0		0	2.25958	0
IL-23											5.40804						5.40804	0	0					6.16022	0	8.85183	6.16022	11.5651	14.0471								11.5651	0.896311	19.7937		0	22.5588	17.0386
Eotaxin	106.853	216.564	103.519	155.78	114.543	59.4593	76.276	180.704	168.533	64.609	134.162	72.6441	186.343	168.501	100.349	69.4537	98.5007	144.14	110.957	184.168	89.7474	72.156	65.3449	285.985	137.394	225.299	141.055	92.9599	189.441	65.6544	43.7052	62.5273	21.6709	98.4288	81.17	190.57
FGF basic	126.433	127.636	40.108	66.9511	37.0629	50.0581	387.381	42.5689	56.6516	60.3666	76.3893	45.2723	46.3487	0	0	0	0	0	0	0	0	0	0	0	0	75.2826	63.0659	39.4167	77.266	33.9282	32.3635	73.7556	7.01244	34.1122	57.3364	85.2904
G-CSF	54.2476	61.9575	34.0476	32.1525	25.7382	28.9654	29.6059	27.0343	26.3871	27.977	16.6712	19.1122	19.1122	28.6262	18.4485	27.787	24.1773	21.4323	21.7055	26.6716	14.7128	29.4675	22.2527	21.979	21.1595	60.3705	64.9941	0	0	0	0	0	8.32085	36.2426	21.9411	31.0478
GM-CSF	18.2069	3.30912	0	0	0	0	33.3201	0	0	0	0	0	0	0	0	0	0	0	0	0	0	0	0	0	0	0	0	0	0	0	0	0	0	0	5.60751	0
IFN-g	107.923	463.962	73.3412	52.9333	50.6061	55.2469	51.7714	52.9333	90.8528	104.647	127.952	101.472	85.3124	68.174	55.5223	73.0958	77.9496	62.3366	68.174	79.5535	43.1445	90.6034	56.3832	52.9225	70.6438	113.836	131.746	0	0	0	0	0	14.1426	56.722	55.1001	77.1641
IP-10	841.631	590.106	410.853	371.329	525.579	704.5	759.064	1390.69	592.538	618.71	921.135	890.525	1705.19	693.301	1171.4	387.738	661.664	348.581	812.663	590.517	664.158	780.283	596.058	994.095	780.95	4989.7	2660.41	224.62	521.628	355.923	775.587	1146.26	751.97	848.712	830.555	866.851
MCP-1(MCAF)	11.9501	12.9042	5.52808	13.451	0	2.31383	548.156	9.78386	13.5878	0.0255612	12.113	0.39229	15.833	0	0	0	0	0	0	0	0	0	0	0	0	0	12.9146	26.7402	27.4437	26.0338	20.1079	25.1213	0	0.320317	0	8.19031
MIP-1a	8.75873	22.4374	4.21447	5.74156	3.05333	5.24185	70.0314	2.41385	3.05333	3.09972	8.62566	2.72413	1.86549	5.64149	3.84781	4.44425	4.96746	4.16953	4.23914	4.30811	1.94176	4.99915	4.64424	3.4325	2.76992	6.29062	4.09462	2.35552	6.08986	1.97825	2.70911	2.32072	1.82122	2.69287	7.4251	3.6995
PDGF-bb	5486.29	1513.86	2436.74	1569.21	1639.41	1568.57	1840.23	2194.1	3877.27	2580	1173.66	2294.75	2754.54	1861.97	1035.99	1197.65	2923.17	1143.06	989.848	1564.76	187.735	3236.44	717.155	802.92	1837.29	3096.73	2908.28	2891.4	890.126	663.391	2186.56	1763.45	714.089	1503.76	2171.33	3818.75
MIP-1b	72.0703	137.857	48.0248	66.1191	112.924	126.278	162.639	34.9207	142.051	150.642	77.6727	106.852	24.7316	102.724	135.089	151.336	147.929	64.8968	177.921	102.931	56.2611	208.221	111.498	99.7956	66.5203	78.8923	122.419	59.9935	61.4814	29.8376	28.252	40.0876	40.2404	165.592	91.942	56.0829
RANTES	15984.9	14327	15792.2	13754.1	13890.9	10966.8	7967.38	14277.8	11823.5	27321	20142.8	14463.4	20695.1	2723.71	5080.02	11625.3	10918.2	10447.6	11263.5	10926.6	7374.64	11655.2	6430.39	6247.06	10426.8	19790.6	25507.4	0	10345.4	0	0	12043	4557.5	14612.9	10337.6	12529.7
TNF-a	49.692	348.759	39.5359	35.1028	26.8899	31.9407	33.205	25.629	29.4139	35.6148	58.1002	34.3101	27.8243	52.4617	36.8032	50.293	52.8952	47.2538	43.7758	57.6596	46.3848	44.6458	41.1638	40.7281	49.425	72.4189	72.4189	36.9257	22.7431	27.6501	34.1182	24.3849	10.6478	30.7605	50.8949	39.742
VEGF	359.584	81.446	79.9357	26.8254	23.4436	33.2427	280.68	8.98622	41.665	92.6106	83.5711	45.9417	9.32057	101.56	86.4872	41.2801	62.5451	28.4539	33.5115	0	0	19.4201	211.368	14.1849	0	28.325	142.828	23.5596	41.1683	32.7843	73.9863	49.9015	25.6511	25.501	47.6778	26.2504
TGF Beta		56007.9								56180.1	58935.3	37476.8		55595.5	45830	29742.7	79165.2	43985.9	55933.8	35848.1	58182.3	51300.3		65900.4		91073		92661.3	67385.1	41385.4	50791.7							69135.4	58735.6	98139.9	88717.5	61761.9		44070.4	21469.9	76191.1	115092	57266.7	63352.7
	CTL HEMOLYSES
	BURLI	CHAMA	GUNMA	BOUGU	BERPH	QUIDO	ROUMA	BARNE	LUGDA	TORDJ	PELGI	BEREL	AOUMO	PERPI
IL-1b	0.591982	1.17897	0.758773	0.0997571	1.51759	2.24244	0.716994	0	1.00068	1.52484	0.726342
IL-1ra	25.9172	67.1093	58.8246	12.3553	72.6433	7792.01	69.8752	0	24.9509	31.1443	0.367171
IL-2	0	0	0	0	0	806.22	0	0	0	0	0
IL-4	2.10615	5.89958	5.17921	2.07541	6.60758	2.64919	5.44759	1.45512	4.51561	6.83521	3.48477
IL-5	21.3657	35.0128	31.0544	20.3943	21.8458	26.0225	14.1765	4.05883	20.4229	31.2239	20.1226
IL-6	0	3.42119	4.06092	0	0.553018	1013.02	0.76454	4.67518	0	0	0
IL-7	1.91217	4.03696	2.99456	0.756692	5.55126	11.0434	0.101746	3.07738	1.31143	3.36074	0.682382
IL-8	12.8117	13.6776	9.83209	10.0242	10.5045	16.7597	7.14448	9.32938	8.43757	10.2594	5.19139
IL-9	25.048	34.5683	33.5645	14.0787	46.1366	37.0794	30.0541	0	18.1014	90.9149	15.2854
IL-10	6.06839	22.9418	0	0	11.0482	1028	0.825201	1.47696	0	6.18987	0
IL-12(p70)	22.1267	72.793	6.59371	11.0865	40.0957	495.445	12.515	21.643	8.24177	37.7786	12.7421
IL-13	3.36714	7.0955	0.98429	1.22167	6.0479	393.216	1.45576	2.11788	1.62271	4.57373	1.62271
IL-15	0	0	0	0	0	0	0	0	0	0	0
IL-17	32.0197	43.396	39.502	4.59891	78.8209	17.3849	45.4936	0	29.2127	67.382	14.045
Eotaxin	197.024	65.7661	59.2036	118.452	176.533	189.781	89.222	43.4832	54.1737	124.88	111.566
FGF basic	18.1079	29.4689	32.819	0	50.5093	0	15.9129	25.9645	16.5896	44.4625	7.01244
G-CSF	1.57959	19.1362	16.4261	17.787	22.4647	25.7382	12.9643	0	9.16113	23.48	0.0383667
GM-CSF	0	0	0	0	0	0.18893	0	0	0	0	0
IFN-g	26.3486	50.6061	33.8553	10.2472	55.2469	218.99	38.7355	0	22.0579	45.1782	0
IP-10	1257.71	579.805	831.472	1110.09	525.579	1401.45	1041.95	284.435	1053.88	898.49	880.648
MCP-1(MCAF)	4.35603	5.13589	4.35603	0.0387862	4.22669	480.835	5.39719	36.8065	0	0	0
MIP-1a	5.43641	1.67194	1.8062	1.67194	3.0027	3.05333	0.874759	1.84577	2.03709	3.65577	1.59624
PDGF-bb	416.369	1645.19	952.701	676.53	2829.02	232.445	1465.3	1628.84	1834.01	1804.9	547.072
MIP-1b	114.704	64.2168	110.206	83.552	110.856	133.055	70.4605	66.8005	84.8263	113.113	74.5091
RANTES	11171.7	15464.8	15365.1	10077.6	9474.15	13267.3	6991.04	0	4872.36	11947.1	6823.36
TNF-a	14.3227	24.3689	19.3374	9.33068	28.1515	1214.37	19.3374	21.9197	14.7475	25.7279	10.0724
VEGF	18.4562	127.627	4.78837	10.1207	49.53	205.673	10.0171	50.6934	0	38.9429	6.08784
TGF Beta												24535.7	36894.5	75423.5
[truncated: 19 more columns]

## Sheet: BEHCET
	MOHAN	KHAWA	GARJE	PERCR	REKDJ	BREAL	ELSHH	ELSSH	ELSSH 2
IL-1b	11.625	3.20167	3.84538	8.33451	1.24903	2.74289	1.61093
IL-1ra	65.1748	106.725	99.2339	178.71	25.2036	70.7473	63.3792
IL-2	0	0	0	10.4318	0	5.16607	0
IL-4	7.72269	11.0345	7.20456	3.7502	4.23791	2.87156	5.45294
IL-5	41.4693	33.8477	0	11.9163	0	9.58617	2.90345
IL-6	4.87479	3.80264	11.5665	10.4421	9.11257	6.95804	33.3617
IL-7	3.96306	8.09298	5.80831	21.8586	0.869602	2.12477	13.8966
IL-8	11.0745	15.0794	33.8846	23.8318	18.3047	11.7193	20.0338
IL-9	44.4539	64.4144	11.0598	91.1875	55.7798	27.0456	55.2191
IL-10	3.74675	9.56194	17.1277	13.1378	5.0179	8.99643	78.1898
IL-12(p70)	29.346	47.9676	22.8134	51.0614	12.4052	13.4238	39.3347
IL-13	4.568	8.38585	4.931	8.67291	1.44564	5.05486	3.43084
IL-15	0	0	0	0	0	2.98104	0
IL-17	76.8134	151.426	47.8581	332.865	39.2731	58.2773	325.582
IL-21	0	0	0		0.181575	0	0
IL-23	3.49964	0.896311	3.49964		0	11.5651	0
Eotaxin	29.7368	47.5191	146.927	41.7004	64.668	47.0921	120.446
FGF basic	46.8824	83.421	58.933	142.283	49.8988	81.5286	69.016
G-CSF	20.3284	46.2183	28.6262	283.662	29.8148	42.6392	30.1196
GM-CSF	0	0	0	25.8375	0	1.14252	1.46597
IFN-g	75.3519	120.276	81.1508	73.9908	0	50.3927	64.7498
IP-10	594.609	254.938	1369.93	499.184	1526.56	578.205	400.814
MCP-1(MCAF)	0	0	0	13.6608	0	0	0
MIP-1a	2.81941	5.09837	9.01362	151.673	3.59425	4.06495	3.25092
PDGF-bb	2104.58	6036.95	1111.46	2304.6	1462.46	444.294	4178.3
MIP-1b	84.8301	83.3875	93.9963	65.1422	50.3648	42.6972	67.2544
RANTES	20736.2	18732.7	11277.3	0	9681.79	8395.25	19882.2
TNF-a	31.7079	48.7784	58.9577	64.0814	23.0428	39.9338	52.1438
VEGF	31.448	52.854	31.2575	100.708	45.4221	28.046	164.609
TGF Beta	30591.7	47613.2	76174.5	52833.5	106490	61009.3		108857	83075.1

## Sheet: IDIO
	BRIJE	CODAU	ANDAL	APPIS	CHROL	LECHE	HARDE	HANJE	GUIJU	MUHIB	29 - CORJE?	POIYV	ENDCA	MARMA	ANDAL	DEMMA	HODCE	DASLU	TIAJE	LARNA	MARSU	MESMA	GANSU	JOSLE	LABPA	DAGSI	ROULA	LAGAN	SICFR	MOQFE	ZOUFA	SAHAM	NEIDA	HADKH	ZERNI	FLOJO	LALMO	LOUAL	TAISAp	BELPI	COSYA	GOULO	SIPFR	KANMA	WAGAM	GUIOL	DAICO	BOIAL	HAMKA
IL-1b	6.58757	2.19964	1.43276	1.77269	2.92751	2.65478	2.83643	4.12459	8.78824	2.47381	1.66934	2.33856	2.02471	3.31079	4.08332	3.71052	4.83302	2.30978	0	1.97265	3.24577	2.74067	2.02139	2.52743	2.35781	12.9641	2.86923	2.35781	3.30083	6.51562	5.98095	1.24903	1.59627	1.53818	1.39332	1.42224	1.13407	0.567081	1.33553	1.65445	1.04542	1.66566	18.7418	1.47471	1.39342	1.74801	10.6706	1.69308	1.3664
IL-1ra	393.743	75.4135	75.4135	71.259	777.594	113.274	71.4364	123.166	494.557	90.5209	55.8892	52.8248	62.0648	96.8873	219.268	610.463	238.5	0	0	0	112.966	84.3073	112.771	84.3073	78.01	2498.23	109.599	71.7233	119.124	251.27	205.895	35.7151	39.5545	43.349	65.3899	39.5545	27.8747	9.68297	29.8575	42.0888	73.5688	57.4072	36.0732	40.7883	177.806	68.7682	323.429	60.391	65.7727
IL-2	0	0	0	0	30.7969	0	0	0	0	0	0	0	0	0	0	0	0	0	0	0	0	0	0	0	0	30.7244	0	0	0	3.89669	0	0	0	0	0	0	0	0	0	0	0	0	0	0	0	0	0	0	0
IL-4	4.74555	7.84085	4.90881	5.55441	6.68557	10.3892	8.67069	9.61094	9.61094	6.33721	8.69691	3.62681	6.65882	6.77943	8.6853	1.79979	3.33354	2.02982	0	2.33643	2.59936	9.81469	6.83521	9.81469	9.59229	6.5964	10.8589	9.53654	11.5898	10.8861	11.6424	4.77042	5.04584	5.73737	4.66969	4.34007	3.92921	2.20914	4.08399	5.21996	3.93826	5.29116	5.8031	5.02128	4.45344	5.58768	5.45294	4.96727	5.23721
IL-5	25.57	30.6281	28.6847	29.3373	18.4887	43.1982	32.9172	37.4942	35.6854	25.8954	26.6474	39.9381	48.263	0	0	4.65093	6.29293	4.97159	1.55377	6.24049	7.7497	37.5034	30.1808	42.283	23.6338	20.7216	40.1555	24.2014	39.6777	44.8365	0	0	4.3221	2.89124	0.393266	1.79919	0	0	2.36519	5.19578	0	5.09331	2.42973	2.90345	3.36226	2.42973	2.42973	4.46033	5.91396
IL-6	22.6743	6.41127	0.236398	1.61265	41.0158	4.99411	2.14257	8.22788	28.0554	0.731465	2.26076	2.49734	5.83035	13.1551	13.4196	25.0781	9.10474	7.44731	1.12619	7.61227	7.28254	0	9.15967	0	0	56.1315	0	0	0	10.7794	15.8997	2.38434	2.28371	3.90034	1.7816	4.50953	0.883573	0	2.8884	3.29261	0	7.62362	0	0	4.68655	0.276516	19.3629	1.38321	2.05338
IL-7	2.45959	5.0519	7.50675	5.0519	0	6.0657	6.35921	14.1746	10.3464	2.7093	2.06015	11.4534	5.17582	3.61463	6.01992	6.30992	9.00382	6.15687	1.30718	6.15687	8.80109	8.23409	4.47826	3.64277	2.50145	47.0382	7.97165	5.57208	10.3098	8.49581	10.8211	3.80804	7.35852	5.37551	0	3.80804	0	0	1.20133	5.37551	0	23.1061	21.7185	7.83615	11.0845	17.2436	17.2436	21.0075	55.6584
IL-8	6.37717	12.5232	10.4084	7.43229	6.83475	12.5119	12.1793	20.9796	17.4475	9.32069	12.1793	18.0144	8.66789	26.1502	43.57	11.2514	14.6059	9.73882	5.65004	14.1829	13.6205	17.2223	10.7407	11.3399	14.5378	15.475	12.2937	15.2411	16.8738	14.7725	36.7438	11.4758	14.7656	16.8396	12.5718	16.1073	9.52904	4.67232	10.6239	14.6436	14.666	31.8459	24.6323	19.6835	19.3337	26.2416	27.4991	23.3866	22.1464
IL-9	37.5819	52.3145	33.3136	62.0432	39.9234	71.7909	56.384	91.5693	57.9826	40.6285	38.9381	51.3237	41.476	10.7695	13.5707	0	0	0	0	0	0	79.5622	33.7715	73.7008	63.4051	49.1083	70.0791	60.9656	81.8096	75.3569	91.4016	63.5302	72.6746	72.2209	67.7802	74.7629	60.8227	26.2559	60.462	67.5991	47.7699	70.9962	65.855	44.544	41.3401	63.8327	50.5513	58.2734	82.1122
IL-10	21.2058	1.17049	3.11247	16.9146	2.53898	4.49696	6.30696	34.1836	23.3379	10.1198	1.40113	19.6457	4.245	0	0	20.5726	18.5147	2.7744	0	5.42337	8.02757	5.1297	7.5657	0	2.88142	453.86	11.7043	0	5.30851	20.7638	914.86	4.38377	6.78441	7.5455	4.11515	5.75413	2.89007	0.235334	8.02582	8.02582	9.89355	13.2084	11.153	8.97023	12.4428	16.8234	16.0173	12.1176	27.4596
IL-12(p70)	59.6074	19.6677	18.4397	84.3917	7.84327	14.2828	28.1631	154.046	42.8194	43.0634	18.6086	83.1291	3.77469	0	14.9853	43.1718	32.9291	11.8923	3.07747	30.8073	24.1833	23.4607	11.6209	14.3091	10.7224	457.802	49.7286	7.33484	28.5958	57.4497	1416.76	17.0391	26.9884	22.6758	10.2232	14.9641	11.2258	3.64067	23.5687	21.786	17.946	38.1488	25.7026	19.1782	30.7782	38.5434	36.1852	37.9517	89.8947
IL-13	5.62556	4.12895	3.69495	13.5125	1.00305	2.22945	3.52829	15.3173	7.49938	5.70615	1.98868	9.04699	0	0	2.85517	8.1317	5.1225	3.96301	0.536309	3.7293	6.1784	4.57373	8.94585	2.53602	2.87703	349.494	7.94046	1.96598	5.02435	11.3971	14.1512	1.56671	2.49615	2.94175	1.56671	2.60853	0.814259	0	2.60853	4.22819	2.62562	4.05305	2.89477	2.08467	3.96435	8.51821	4.14169	7.73681	10.8503
IL-15	0	0	0	0	16.8619	0	0	0	0	0	0	0	0	0	0	0	0	0	0	0	0	0	0	0	0	0	0	0	0	0	0	0	0	0	0	0	0	0	0	0	0	0	0	0	0	0	0	0	0
IL-17	60.4919	75.5134	77.6181	245.104	47.5924	104.121	85.645	132	141.704	151.801	72.4076	85.645	76.0786	29.4555	56.1914	0	165.931	148.875	0	123.718	152.656	88.6493	36.0916	77.6324	84.2972	53.9939	105.863	80.2937	108.581	105.184	206.733	56.2777	66.2744	90.586	62.9426	61.6097	24.5886	0	40.9409	80.5971	219.558	354.504	330.901	248.318	268.608	388.03	300.116	362.161	487.375
IL-21	0	115.585			0.181575	28.5259	73.5256	28.5259	382.493	51.5647	0.181575	0	28.5259	4.92669	73.5256	28.5259	0	0	0	0.181575	28.5259	115.585	28.5259	115.585	115.585	51.5647	115.585	51.5647	28.5259	0.181575	26.4043	0	115.585	73.5256	0	51.5647	28.5259	73.5256			28.5259	73.5256	115.585		28.5259	28.5259		28.5259	73.5256
IL-23	0	0			0	98.0413	0	0	130.144	0	0	0	0	0	0	0	0	0	0	0	0	0	0	0	0	0	0	0	0	0	0	0	0	0	0	0	0	0			0	0	173.688		0	0		187.343	98.0413
Eotaxin	96.7731	105.744	122.547	84.1023	45.8743	240.092	83.837	120.61	93.3344	162.827	115.325	65.9143	68.7731	62.5659	150.53	117.97	55.0207	32.3484	0	27.8664	27.9857	127.454	52.2524	46.0249	144.191	226.417	168.632	136.128	155.14	84.0115	287.661	37.558	38.5321	67.1369	59.079	9.63838	44.2772	10.7089	52.6229	51.7096	140.891	118.582	89.7233	51.2079	41.9108	102.768	194.785	84.319	181.991
FGF basic	62.512	59.1945	47.7743	107.413	27.8132	62.2398	55.5572	71.6751	66.811	83.0151	43.0814	69.0419	51.0526	0	0	72.0843	73.5182	99.5719	0	66.9285	79.5566	56.1648	24.3024	54.9866	51.0088	33.6638	69.4714	46.5345	73.145	70.9469	102.494	72.1312	80.8838	82.8075	58.5424	59.3556	36.6444	0	49.8988	81.5286	58.2849	124.11	55.454	66.4124	75.7412	117.535	95.1583	83.7657	235.423
G-CSF	40.2836	34.0476	22.4647	26.3871	10.0919	25.5708	20.7333	36.7414	37.1378	23.9623	15.8547	19.9233	22.3498	27.787	32.8535	0	0	0	0	0	0	54.3037	36.9789	36.9789	42.8233	34.0253	42.8233	42.8233	52.1697	69.7383	93.5829	19.023	33.725	42.0109	16.2127	31.1251	8.8647	0.33448	16.2127	37.5781	22.2314	39.041	28.998	25.9989	34.5911	38.671	39.041	35.3342	55.9408
GM-CSF	0	0	0	0	15.2464	0	0	0	0	0	0	0	0	0	0	15.2532	22.8165	0	0	0	0	0	0	0	0	17.5859	0	0	0	0	6.55596	0	0	0	0	0	0	0	0	0	0	0	2.39187	0	0	0.421526	8.58218	2.65769	34.0905
IFN-g	218.03	88.6902	39.9424	73.3412	90.2138	114.071	93.455	141.568	237.081	71.98	83.6674	78.6969	86.9517	79.5535	96.0228	49.7601	122.193	0	0	28.9978	53.1107	84.7648	59.942	93.7312	81.7394	330.626	105.459	93.7312	136.637	191.733	237.541	0	0	0	0	0	0	0	0	0	33.2632	73.4253	60.9757	54.6004	84.3469	64.7498	133.953	67.2464	54.6004
IP-10	1034.69	194.257	1947.93	463.038	642.931	528.282	537.861	1565.25	456.3	529.452	873.09	472.567	1241.57	1616.54	429.169	3063.95	605.214	170.355	242.804	180.174	263.843	1043.64	824.318	515.983	674.149	729.572	749.241	409.245	327.364	566.877	1706.94	266.69	298.489	517.88	250.176	505.72	209.733	157.988	314.303	350.921	207.825	1437.42	290.173	454.823	783.604	448.557	527.33	447.615	523.7
MCP-1(MCAF)	15.0978	2.0636	0	0	185.021	19.4435	0	4.0085	22.4543	0	0	0	1.45941	0	0	82.2636	40.4806	17.5009	0	18.2518	12.4185	0	52.2746	3.3641	9.48586	113.784	30.7099	0	16.9951	6.37998	21.1171	0	0	0	8.40006	0	0	0	0	8.15009	0	0	0	0	0	35.9809	91.1477	0	42.0345
MIP-1a	10.5646	4.3434	3.99544	18.3788	4.36569	2.62783	3.19147	5.5314	7.50326	4.97846	2.23113	5.99311	3.32764	3.73716	7.50303	1.60869	4.20974	4.12714	0	2.2857	3.64591	4.42075	3.16308	3.11711	3.47918	3.56782	4.0013	3.20883	4.50317	7.77894	13.2804	3.01964	4.5613	4.72037	3.01964	4.39922	2.13548	0.0838618	3.21754	4.72037	3.91085	7.31597	515.842	3.84709	4.06838	7.87309	6.25197	8.36863	14.34
PDGF-bb	388.181	4472.37	1922.66	2229.39	1007.1	5845.46	3506.86	3876.59	4602.44	2667.54	2302.67	489.124	2668.27	2553.83	3540.82	446.212	5374.24	1768.28	260.384	1664.14	1504.56	3824.08	918.667	3919.27	4061.03	260.395	5518.93	2822.52	7116.13	2945.74	6429.95	2686.99	2312.63	2693.67	2022.94	1565.68	1009.12	290.5	958.266	1658.42	1883.57	2994.03	3779.96	2792.9	2052.52	4118.97	2474.29	2825.68	3289.49
MIP-1b	67.2204	78.4042	111.951	63.5062	58.4811	74.667	101.412	151.7	96.3632	81.6866	105.194	107.432	159.786	132.207	163.636	20.7642	94.2365	36.7677	28.2286	39.2292	25.8633	131.005	59.4098	113.437	84.6324	66.9248	149.509	54.6681	111.49	65.2255	120.819	74.6825	68.5392	76.1497	90.5074	104.961	116.345	22.8117	125.531	87.5306	71.2739	66.6411	315.809	84.819	171.546	107.556	94.0255	131.351	167.238
RANTES	10788.6	13420.6	9702.63	6228.64	10360.9	23234.7	20169	18718.9	15700	8906.35	12709.2	20798.7	28190.3	11312.2	11605.7	8934.19	48870.2	6176.9	3481.65	0	3604.96	16474.1	15573.2	17758.4	7840.1	5490.62	14622.2	14859.1	16787.2	16350.4	26560	9961.39	10254.5	11187.4	10566.5	10137.2	11032.5	6884.95	8944.49	10164	14869	13387.3	14056.9	6039.15	17544.8	14567	14897.8	13153.1	10389.5
TNF-a	105.952	45.88	23.1097	52.8718	68.8428	48.7784	32.3575	45.4692	100.838	42.1716	33.6586	40.199	27.8243	56.361	58.525	46.0712	102.383	28.0567	4.89463	33.7161	46.0712	42.3437	35.8679	41.6919	33.3055	151.247	47.5896	37.1553	51.5584	54.2196	123.423	22.4381	27.8767	33.3068	50.1585	21.2281	21.8331	7.26022	23.0428	43.5447	28.1458	49.2028	44.5045	40.4015	39.2307	46.2653	225.297	42.159	72.2219
VEGF	35.4478	16.0608			5.88758	14.8157	22.1947	207.878	18.9545	49.2452	16.3839	79.8996	14.0983	0	103.379	18.0543	53.4738	24.9542	0	61.6879	27.6692	16.3138	1.35194	7.18855	9.80867	309.301	75.5144	0	24.5993	66.8078	312.652	64.1935	68.8346	128.441	20.7756	66.9746	57.016	16.4876	119	88.4399	73.0098	83.2304	75.9828	48.6703	98.7442	64.431	113.015	51.02	138.762
TGF Beta	6115.5	15322.8	13691.8		4138.3	7154	13872	12705.8	15793.5	16076.8	12409.5	47975.6	6517.3	12878		5855	85629.9	42526.1	2877.3	13745.3	13478	74192.2	20405.1	70509.5	11328.5	6807.3	14923.5	77911.2	82495.8	71680.9		14260.8	12961		12947.8	11607.5	38930.7	60034.9	20923.2	94030.8	13357.5	13244.8		57746	14769.8	13092.5		109948	80600.8
[truncated: 29 more columns]

## Sheet: SARCOIDOSE
	DEHHE	LUDGH	JABSA	GEFRA	ELMMO	ACHOU	PUJSO	PUJSO 2	ALLSY	MORMI	KEMDJ	ROBKA	SAIDO	LENMA	LAUCH	AMOMB	DIAYO
IL-1b	0.180392	2.38359	2.95505	2.57034	2.30445	110.224	0.804038		3.17087	1.55634	1.17839	1.04542	1.33942
IL-1ra	12.3553	62.0648	91.3949	81.1254	82.7115	2666.53	71.7233		125.485	50.8589	69.9675	30.7903	60.9883
IL-2	0	0	0	0	0	42.5877	0		0	0	0	0	0
IL-4	4.13965	6.92593	6.45662	5.08716	5.04905	10.2567	5.12276		8.80601	4.69699	5.83001	5.02128	4.8592
IL-5	4.52059	30.3144	0	0	0	42.9843	14.4042		45.9814	0.855417	0.54639	0	1.41722
IL-6	0	0.614741	10.1735	9.1097	7.91003	152.708	0		0	0.132673	0	1.7999	3.61544
IL-7	0	4.57366	6.64814	4.73117	0	16.1021	1.91452		7.97165	17.2436	0	0	17.2436
IL-8	4.65149	9.97622	32.5121	23.2234	24.7971	21.6006	8.06947		17.1062	33.1234	19.3337	19.5085	17.9397
IL-9	13.5819	39.3601	17.5142	13.6671	108.793	76.1089	23.7409		71.7406	54.2824	56.2746	36.3529	49.8546
IL-10	0	3.9949	0	0	0	143.063	48.2793		23.8947	13.5395	7.28012	14.0949	8.56603
IL-12(p70)	0	25.3389	0	0	0	156.8	195.568		89.7413	40.5262	10.371	16.3813	13.8255
IL-13	0	2.94252	2.85517	0	0	31.1666	1.85167		18.9343	4.23027	0.614909	0.234327	2.53572
IL-15	0	0	0	0	0	0	0		0	0	0	0	0
IL-17	17.6831	100.048	33.5502	22.2801	26.8944	94.0263	16.4166		108.241	278.73	260.261	223.161	324.99
		0	0	0	0	0	0		0	0	0		0	0	0	0	0
		0	0	0	0	0	0		0	0	0		0	0	0	1.26077	0
Eotaxin	34.3924	87.6032	171.449	55.4612	76.1583	570.026	28.5358		130.017	36.8444	46.0524	95.5574	62.3066
FGF basic	3.42724	60.8375	0	0	0	70.5788	15.4933		67.9874	69.8734	55.454	36.6255	106.629
G-CSF	4.08855	18.2998	24.4534	20.6147	19.2583	109.103	17.2605		58.5491	35.7055	30.8665	20.3389	29.3721
GM-CSF	0	0	0	0	0	144	0		0	0	0	0	31.4458
IFN-g	0.624305	78.6969	73.9093	56.3832	49.4141	1809.46	25.8225		106.909	49.4141	36.0294	33.2632	45.467
IP-10	796.381	766.881	1453.17	787.391	1103.97	5955.88	1346.96		659.814	2434.94	1017.14	355.841	1460.9
MCP-1(MCAF)	0	0	0	0	0	189.167	6.14518		21.1998	0	0	0	38.6399
MIP-1a	0	2.62783	4.47792	4.20442	3.58668	4.58514	0.904535		4.82848	4.58606	2.44979	2.82613	4.34568
PDGF-bb	306.11	3008.64	2730.17	637.264	1735.91	3016.22	439.541		3486	2887.07	2507.51	3219.45	4540.34
MIP-1b	27.7396	88.4247	147.864	135.419	97.7885	294.169	63.9817		120.086	101.211	80.9024	71.2739	185.558
RANTES	3822.67	11848.8	9660.94	9272.33	4131.39	20067.4	8328.94		17981.7	16847.2	13048.2	10490.8	17727.3
TNF-a	13.0723	32.3575	55.928	44.6458	29.3663	1368.75	27.6057		45.616	34.5546	36.3068	33.3875	39.8161
VEGF	0	29.2297	13.4709	40.5179	14.3637	190.482	29.0833		120.291	171.228	19.3236	17.6739	43.3232
TGF beta	9370.49	52095.1	35568.5	42073.2	36169	61880.1	63997.1	9662.31	84394	57084.9	40564.3		69169.4	56896.7	92573.2	57189.3	56482.2

## Sheet: TOXO
	HURLE	KOHKU	MERMA	DELCA	BOMMO	ALEEL	ALEEL 2	DELCA	LAMCE	LAMCE 2	NIGAR	KOUNA	KOUNA 2	SOUYE	FONMA	GARMA	BOMMO	LEGJO	FORJE
IL-1b	1.56005	1.60253	1.43276	1.34805	4.08332	3.37874		1.97265	2.30978		2.49447	1.81322		1.1915	2.12252	1.39332	1.24903	0.707355	0.966222
IL-1ra	83.7361	64.3455	56.0676	69.8752	127.089	301.523		0	0		95.8982	79.5833		36.3583	62.9918	45.856	104.252	19.7507	45.5193
IL-2	0	0	0	0	0	38.3767		0	0		0	0		0	2.67922	0.372193	5.92298	0	0
IL-4	7.38183	7.17653	6.45122	5.87313	7.96983	2.36287		2.63854	2.49457		2.87225	7.57124		5.07077	4.87084	5.44259	4.39101	3.03347	4.20958
IL-5	31.4787	30.4143	29.1203	28.6847	0	7.02402		5.81977	5.76703		6.81571	45.0663		0	5.19578	2.36519	3.38873	0	9.74585
IL-6	1.2943	1.93129	0	0	13.1551	22.1599		5.64599	5.21337		6.24357	0		2.6866	4.10325	2.48503	3.0904	0.0979193	1.7999
IL-7	6.5366	40.6762	2.45959	3.51977	9.08025	8.29389		7.27773	6.71773		6.92146	3.64277		0	5.62912	8.55389	6.62633	0	0
IL-8	10.1202	7.43229	8.19994	6.18538	34.3427	14.3238		13.6205	11.6669		14.6765	11.5789		10.2588	21.3602	15.1314	20.5043	11.4758	11.4522
IL-9	55.2179	214.323	42.2338	35.5725	14.8229	0		0	100.978		78.0012	48.0189		62.537	67.1466	61.2736	92.273	63.3496	42.139
IL-10	6.99287	6.86022	0.275774	71.7443	0	12.678		18.5147	7.30576		5.33423	13.8005		2.89007	8.31564	8.41251	12.4854	1.24802	17.4041
IL-12(p70)	41.3449	14.3522	12.3109	50.756	15.3442	53.5523		102.681	34.1445		18.5205	65.4463		5.03521	21.2536	11.2258	29.8989	6.94465	26.4453
IL-13	4.55984	1.45576	1.57176	1.68716	2.85517	5.76629		4.1495	4.28911		4.28911	7.60493		0.0836845	5.46097	3.7	2.60853	0	3.34168
IL-15	0	0	0	0	0	0		0	0		0	0		0	0	0	0	0	0
IL-17	79.4223	59.8915	71.3053	73.4092	41.3894	158.539		0	240.098		148.875	52.6993		49.2775	136.506	90.919	253.495	22.9188	244.731
	0	0	0			0		0	0		0	0			0		0	0	0
	0	0	0			0		0	0		3.49964	0			0		0	0	0
Eotaxin	50.0587	50.8587	102.402	25.1823	77.1498	51.2592		19.2665	59.48		40.2426	44.6827		39.6623	254.293	54.289	167.335	57.5908	52.0136
FGF basic	68.1392	41.5923	28.8941	49.6051	0	72.0843		33.5416	102.761		71.1191	38.5149		55.2037	102.739	86.5616	162.799	24.8541	103.111
G-CSF	36.5562	23.7801	16.4261	15.0523	31.1564	0		0	0		0	35.505		31.1251	49.4768	32.4283	50.7067	9.62736	43.1035
GM-CSF	0	0	0	0	0	0		0	5.40222		0	0		0	0.918475	0	74.5581	0	0.941125
IFN-g	64.379	64.379	42.3419	43.5349	101.379	52.0017		0	28.9978		39.8266	69.4296		0	0	0	0	0	36.0294
IP-10	357.312	361.929	1103.35	361.127	895.155	202		230.382	494.85		132.558	618.278		1023.57	542.653	231.207	1373	204.604	270.777
MCP-1(MCAF)	0	2.31383	0	0	0	8.67083		6.31278	14.3306		12.9856	0		7.14607	19.8432	3.0386	28.5928	0	25.1465
MIP-1a	3.77066	2.41385	2.5259	2.41385	4.23914	3.44034		1.90302	8.21481		2.90279	2.14214		2.5995	6.78638	4.50762	5.883	2.21671	5.10882
PDGF-bb	3888.75	2313.53	2102.16	2846.73	3380.66	2231.01		4141.61	2818.45		4288.78	2343.65		1889.61	2157.42	2428.76	2091.77	1746.2	2257.73
MIP-1b	93.7809	52.9639	55.1683	59.0736	110.276	23.5259		40.1974	36.0079		53.09	135.163		106.921	114.538	76.1172	97.9315	44.0568	74.3375
RANTES	16076.2	14110.8	8937.17	10701.3	9305.52	20225.2		0	33503.9		0	18854.2		12260.3	9811.34	11071.6	8384.75	8352.72	10876
TNF-a	35.1028	31.3087	28.1515	25.629	61.1198	56.2904		39.7212	37.3257		42.5058	32.6675		24.252	36.3203	30.2911	29.0841	12.1325	88.2478
VEGF	33.59			8.47473	31.6325	55.3677		23.3742	38.2589		26.3556	104.462		4.66269	57.016	44.7059	90.1572	20.9422	37.6087
TGF Beta	90320.2	37913	54271.7	58800.3		69784.5	58898.4		124345	81838.8	65222.8	55789.2	55834.3	40519	20808.8	89969.6		54855.6	42441.8
																			TOXO
